# Supplementary material for: Large-scale analysis of transcriptional cis-regulatory modules reveals both common features and distinct subclasses
Source: Genome Biol. 2007 Jun 5;8(6):R101. doi: 10.1186/gb-2007-8-6-r101 (PMC2394749; doi:10.1186/gb-2007-8-6-r101)
Supplement: Additional data file 2 — GFFv3 file giving the locations and additional information on the REDfly analysis CRMs. [file gb-2007-8-6-r101-S2.txt]

##gff-version 3
##source-version REDfly v1.0
##date 20060724
2L	REDfly	regulatory_region	12087891	12088492	.	.	.	ID="prd_P1_enhancer"; Dbxref="Flybase:FBgn0003145", "PMID:7873402, "REDfly:392"; Evidence="reporter construct (in vivo)"; Ontology_term="FBbt:00005304","FBbt:00000111","FBbt:00005427","FBbt:00005414";
2L	REDfly	regulatory_region	12088791	12089492	.	.	.	ID="prd_Pstripe_enhancer"; Dbxref="Flybase:FBgn0003145", "PMID:7873402, "REDfly:393"; Evidence="reporter construct (in vivo)"; Ontology_term="FBbt:00005304","FBbt:00000111","FBbt:00005427","FBbt:00005414";
2L	REDfly	regulatory_region	12087091	12087892	.	.	.	ID="prd_cc_repressor"; Dbxref="Flybase:FBgn0003145", "PMID:7873402, "REDfly:394"; Evidence="reporter construct (in vivo)"; Ontology_term="FBbt:00005304","FBbt:00000111","FBbt:00005427","FBbt:00005414";
2L	REDfly	regulatory_region	12674734	12676045	.	.	.	ID="pdm2_CE8012"; Dbxref="Flybase:FBgn0004394", "PMID:15345045, "REDfly:388"; Evidence="reporter construct (in vivo)"; Ontology_term="FBbt:00001433","FBbt:00001332";
2L	REDfly	regulatory_region	12678897	12680520	.	.	.	ID="pdm2_+1_construct"; Dbxref="Flybase:FBgn0004394", "PMID:15340490, "REDfly:387"; Evidence="reporter construct (in vivo)"; Ontology_term="FBbt:00005304";
2L	REDfly	regulatory_region	12616132	12617344	.	.	.	ID="nub_CE8011"; Dbxref="Flybase:FBgn0002970", "PMID:15345045, "REDfly:369"; Evidence="reporter construct (in vivo)"; Ontology_term="FBbt:00005304";
2L	REDfly	regulatory_region	3610419	3611803	.	.	.	ID="odd_-5_construct"; Dbxref="Flybase:FBgn0002985", "PMID:15340490, "REDfly:376"; Evidence="reporter construct (in vivo)"; Ontology_term="FBbt:00005304";
2L	REDfly	regulatory_region	2481155	2481964	.	.	.	ID="dpp_construct10"; Dbxref="Flybase:FBgn0000490", "PMID:10862738, "REDfly:234"; Evidence="reporter construct (in vivo)"; Ontology_term="FBbt:00001778";
2L	REDfly	regulatory_region	12089991	12090392	.	.	.	ID="prd_stripe1_enhancer"; Dbxref="Flybase:FBgn0003145", "PMID:7873402, "REDfly:395"; Evidence="reporter construct (in vivo)"; Ontology_term="FBbt:00005304","FBbt:00000111","FBbt:00005427","FBbt:00005414";
2L	REDfly	regulatory_region	12090991	12092692	.	.	.	ID="prd_stripe2P_enhancer"; Dbxref="Flybase:FBgn0003145", "PMID:7873402, "REDfly:396"; Evidence="reporter construct (in vivo)"; Ontology_term="FBbt:00005304","FBbt:00000111","FBbt:00005427","FBbt:00005414";
2L	REDfly	regulatory_region	11455878	11456154	.	.	.	ID="salm_sal272P/P"; Dbxref="Flybase:FBgn0004579", "PMID:9376314, "REDfly:453"; Evidence="reporter construct (in vivo)"; Ontology_term="FBbt:00005304";
2L	REDfly	regulatory_region	3821715	3822337	.	.	.	ID="slp1_5-3"; Dbxref="Flybase:FBgn0003430", "PMID:11076769, "REDfly:480"; Evidence="reporter construct (in vivo)"; Ontology_term="FBbt:00005304";
2L	REDfly	regulatory_region	3820280	3821016	.	.	.	ID="slp1_5-4"; Dbxref="Flybase:FBgn0003430", "PMID:11076769, "REDfly:481"; Evidence="reporter construct (in vivo)"; Ontology_term="FBbt:00005532","FBbt:00005533";
2L	REDfly	regulatory_region	11455642	11455884	.	.	.	ID="salm_sal242S/P"; Dbxref="Flybase:FBgn0004579", "PMID:9376314, "REDfly:452"; Evidence="reporter construct (in vivo)"; Ontology_term="FBbt:00005304";
2L	REDfly	regulatory_region	12084451	12086021	.	.	.	ID="prd_zebra_enhancer"; Dbxref="Flybase:FBgn0003145", "PMID:7873402, "REDfly:397"; Evidence="reporter construct (in vivo)"; Ontology_term="FBbt:00005304","FBbt:00000111","FBbt:00005427","FBbt:00005414";
2L	REDfly	regulatory_region	12078033	12078885	.	.	.	ID="prd_PMFE"; Dbxref="Flybase:FBgn0003145", "PMID:11807027, "REDfly:398"; Evidence="reporter construct (in vivo)"; Ontology_term="FBbt:00004959","FBbt:00004960","FBbt:00004961";
2L	REDfly	regulatory_region	12080487	12081888	.	.	.	ID="prd_O-E"; Dbxref="Flybase:FBgn0003145", "PMID:15793007, "REDfly:399"; Evidence="reporter construct (in vivo)"; Ontology_term="FBbt:00005304";
2L	REDfly	regulatory_region	11454486	11454814	.	.	.	ID="salm_wingpouch_Guss"; Dbxref="Flybase:FBgn0004579", "PMID:11303087, "REDfly:449"; Evidence="reporter construct (in vivo)"; Ontology_term="FBbt:00001778";
2L	REDfly	regulatory_region	2454714	2454743	.	.	.	ID="dpp_core_promoter"; Dbxref="Flybase:FBgn0000490", "PMID:7791801, "REDfly:241"; Evidence="reporter construct (in vivo)"; Ontology_term="FBbt:00005428","FBbt:00005526","FBbt:00005397";
2L	REDfly	regulatory_region	2453756	2454226	.	.	.	ID="dpp_phaseIII"; Dbxref="Flybase:FBgn0000490", "PMID:7791801, "REDfly:242"; Evidence="reporter construct (in vivo)"; Ontology_term="FBbt:00000111","FBbt:00005397";
2L	REDfly	regulatory_region	2446030	2446286	.	.	.	ID="dpp_dpp261"; Dbxref="Flybase:FBgn0000490", "PMID:7821226, "REDfly:244"; Evidence="reporter construct (in vivo)"; Ontology_term="FBbt:00005630","FBbt:00005653","FBbt:00001051";
2L	REDfly	regulatory_region	20772262	20773899	.	.	.	ID="cad_+14_construct"; Dbxref="Flybase:FBgn0000251", "PMID:15340490, "REDfly:210"; Evidence="reporter construct (in vivo)"; Ontology_term="FBbt:00005304";
2L	REDfly	regulatory_region	2456345	2456884	.	.	.	ID="dpp_dl_mel"; Dbxref="Flybase:FBgn0000490", "PMID:15795372, "REDfly:232"; Evidence="No evidence provided"; Ontology_term="FBbt:00005304","FBbt:00005427","FBbt:00005414";
2L	REDfly	regulatory_region	2483120	2483478	.	.	.	ID="dpp_dppho"; Dbxref="Flybase:FBgn0000490", "PMID:10409512, "REDfly:233"; Evidence="reporter construct (in vivo)"; Ontology_term="FBbt:00001778";
2L	REDfly	regulatory_region	6547530	6547891	.	.	.	ID="eya_eya[2]_deletion"; Dbxref="Flybase:FBgn0000320", "PMID:10790331, "REDfly:286"; Evidence="reporter construct (in vivo)"; Ontology_term="FBbt:00001768";
2L	REDfly	regulatory_region	3824595	3824967	.	.	.	ID="slp1_slp_A"; Dbxref="Flybase:FBgn0003430", "PMID:15793007, "REDfly:482"; Evidence="reporter construct (in vivo)"; Ontology_term="FBbt:00005304";
2L	REDfly	regulatory_region	3828817	3829610	.	.	.	ID="slp1_slp_B"; Dbxref="Flybase:FBgn0003430", "PMID:15793007, "REDfly:483"; Evidence="reporter construct (in vivo)"; Ontology_term="FBbt:00005304";
2L	REDfly	regulatory_region	11360170	11362100	.	.	.	ID="salm_AM"; Dbxref="Flybase:FBgn0004579", "PMID:10525348, "REDfly:435"; Evidence="reporter construct (in vivo)"; Ontology_term="FBbt:00004193","FBbt:00001778","FBbt:00001779","FBbt:00001082","FBbt:00001768","FBbt:00001919","FBbt:00001780";
2L	REDfly	regulatory_region	19117655	19118296	.	.	.	ID="Ddc_silencing_element"; Dbxref="Flybase:FBgn0000422", "PMID:12175493, "REDfly:21"; Evidence="reporter construct (in vivo)";
2L	REDfly	regulatory_region	2469788	2471526	.	.	.	ID="dpp_BS1.1"; Dbxref="Flybase:FBgn0000490", "PMID:1908769, "REDfly:238"; Evidence="reporter construct (in vivo)"; Ontology_term="FBbt:00001767","FBbt:00001778","FBbt:00000111","FBbt:00001784","FBbt:00001780";
2L	REDfly	regulatory_region	19195039	19196250	.	.	.	ID="drl_drlR"; Dbxref="Flybase:FBgn0015380", "PMID:10354482, "REDfly:248"; Evidence="reporter construct (in vivo)"; Ontology_term="FBbt:00001082","FBbt:00005125";
2L	REDfly	regulatory_region	2181839	2182626	.	.	.	ID="aop_J-lacZ"; Dbxref="Flybase:FBgn0000097", "PMID:12632177, "REDfly:177"; Evidence="reporter construct (in vivo)"; Ontology_term="FBbt:00001768","FBbt:00001920","FBbt:00001930";
2L	REDfly	regulatory_region	11448952	11450039	.	.	.	ID="salm_salm_TSE"; Dbxref="Flybase:FBgn0004579", "PMID:9376314, "REDfly:454"; Evidence="reporter construct (in vivo)"; Ontology_term="FBbt:00005569","FBbt:00000265";
2L	REDfly	regulatory_region	11380629	11381686	.	.	.	ID="salm_ZA"; Dbxref="Flybase:FBgn0004579", "PMID:10525348, "REDfly:447"; Evidence="reporter construct (in vivo)"; Ontology_term="FBbt:00001082";
2L	REDfly	regulatory_region	21840964	21841185	.	.	.	ID="tsh_220bp"; Dbxref="Flybase:FBgn0003866", "PMID:9431813, "REDfly:519"; Evidence="rescue construct"; Ontology_term="FBbt:00005304","FBbt:00000111","FBbt:00005427","FBbt:00005414";
2L	REDfly	regulatory_region	7302330	7303350	.	.	.	ID="wg_del-wg"; Dbxref="Flybase:FBgn0004009", "PMID:9431812, "REDfly:533"; Evidence="reporter construct (in vivo)"; Ontology_term="FBbt:00000112","FBbt:00000163","FBbt:00005558";
2L	REDfly	regulatory_region	11387167	11388914	.	.	.	ID="salm_SE"; Dbxref="Flybase:FBgn0004579", "PMID:10525348, "REDfly:446"; Evidence="reporter construct (in vivo)"; Ontology_term="FBbt:00005397";
2L	REDfly	regulatory_region	11399024	11399923	.	.	.	ID="salm_IRU"; Dbxref="Flybase:FBgn0004579", "PMID:10525348, "REDfly:444"; Evidence="reporter construct (in vivo)"; Ontology_term="FBbt:00001778","FBbt:00005397","FBbt:00001780";
2L	REDfly	regulatory_region	11362099	11363392	.	.	.	ID="salm_EME"; Dbxref="Flybase:FBgn0004579", "PMID:10525348, "REDfly:443"; Evidence="reporter construct (in vivo)"; Ontology_term="FBbt:00001778","FBbt:00001779","FBbt:00005397","FBbt:00001134","FBbt:00001082","FBbt:00001919","FBbt:00001780";
2L	REDfly	regulatory_region	11355450	11355940	.	.	.	ID="salm_BE"; Dbxref="Flybase:FBgn0004579", "PMID:10525348, "REDfly:440"; Evidence="reporter construct (in vivo)"; Ontology_term="FBbt:00001778","FBbt:00005397","FBbt:00001768","FBbt:00001780";
2L	REDfly	regulatory_region	3774633	3775021	.	.	.	ID="bowl_O-E"; Dbxref="Flybase:FBgn0004893", "PMID:15793007, "REDfly:204"; Evidence="reporter construct (in vivo)"; Ontology_term="FBbt:00005304";
2L	REDfly	regulatory_region	3608834	3610207	.	.	.	ID="odd_CE8010"; Dbxref="Flybase:FBgn0002985", "PMID:15345045, "REDfly:377"; Evidence="reporter construct (in vivo)"; Ontology_term="FBbt:00005304","FBbt:00015256","FBbt:00005245","FBbt:00005630","FBbt:00000442","FBbt:00000458","FBbt:00005251","FBbt:00000448";
2L	REDfly	regulatory_region	11355017	11355451	.	.	.	ID="salm_AS"; Dbxref="Flybase:FBgn0004579", "PMID:10525348, "REDfly:436"; Evidence="reporter construct (in vivo)"; Ontology_term="FBbt:00005630","FBbt:00001919";
2L	REDfly	regulatory_region	10701363	10701980	.	.	.	ID="Lip1_prom"; Dbxref="Flybase:FBgn0023496", "PMID:14731391, "REDfly:74"; Evidence="reporter construct (in vivo)"; Ontology_term="FBbt:00001896";
2L	REDfly	regulatory_region	4374717	4375544	.	.	.	ID="Traf1_PE"; Dbxref="Flybase:FBgn0026319", "PMID:15737936, "REDfly:141"; Evidence="reporter construct (in vivo)"; Ontology_term="FBbt:00001778","FBbt:00005098";
2L	REDfly	regulatory_region	9581741	9581960	.	.	.	ID="gcm_-0.2"; Dbxref="Flybase:FBgn0014179", "PMID:14738884, "REDfly:304"; Evidence="reporter construct (in vivo)"; Ontology_term="FBbt:00005397","FBbt:00005247";
2L	REDfly	regulatory_region	16457449	16457642	.	.	.	ID="dac_3EE-194"; Dbxref="Flybase:FBgn0005677", "PMID:15930118, "REDfly:219"; Evidence="reporter construct (in vivo)"; Ontology_term="FBbt:00001768";
2L	REDfly	regulatory_region	11171703	11172130	.	.	.	ID="Vm32E_-425/-39"; Dbxref="Flybase:FBgn0014076", "PMID:1768620, "REDfly:162"; Evidence="reporter construct (in vivo)"; Ontology_term="FBbt:00005402";
2L	REDfly	regulatory_region	13904732	13905265	.	.	.	ID="Ance_race_533"; Dbxref="Flybase:FBgn0012037", "PMID:9053307, "REDfly:7"; Evidence="reporter construct (in vivo)"; Ontology_term="FBbt:00000095";
2L	REDfly	regulatory_region	10293549	10294062	.	.	.	ID="Hand_HCH"; Dbxref="Flybase:FBgn0032209", "PMID:15975941, "REDfly:60"; Evidence="reporter construct (in vivo)"; Ontology_term="FBbt:00003152","FBbt:00003154","FBbt:00001666","FBbt:00005680","FBbt:00005684","FBbt:00005678","FBbt:00005681","FBbt:00005685","FBbt:00005679","FBbt:00001668";
2L	REDfly	regulatory_region	9577222	9577965	.	.	.	ID="gcm_+3.8/+4.5"; Dbxref="Flybase:FBgn0014179", "PMID:14738884, "REDfly:303"; Evidence="reporter construct (in vivo)"; Ontology_term="FBbt:00001244","FBbt:00001300","FBbt:00001299","FBbt:00001399";
2L	REDfly	regulatory_region	19116284	19116300	.	.	.	ID="Ddc_ElementI"; Dbxref="Flybase:FBgn0000422", "PMID:2834202, "REDfly:25"; Evidence="reporter construct (in vivo)";
2R	REDfly	regulatory_region	5494669	5495453	.	.	.	ID="eve_CQ/late_APR"; Dbxref="Flybase:FBgn0000606", "PMID:10226011, "REDfly:264"; Evidence="reporter construct (in vivo)"; Ontology_term="FBbt:00005748","FBbt:00001446","FBbt:00001082","FBbt:00001564";
2R	REDfly	regulatory_region	11349637	11350138	.	.	.	ID="Poxn_9"; Dbxref="Flybase:FBgn0003130", "PMID:12421707, "REDfly:121"; Evidence="reporter construct (in vivo)"; Ontology_term="FBbt:00005157","FBbt:00004531","FBbt:00004640","FBbt:00004729";
2R	REDfly	regulatory_region	18552504	18553919	.	.	.	ID="twi_dl_mel"; Dbxref="Flybase:FBgn0003900", "PMID:15795372, "REDfly:520"; Evidence="No evidence provided"; Ontology_term="FBbt:00005304","FBbt:00000109","FBbt:00005833","FBbt:00000104","FBbt:00005420";
2R	REDfly	regulatory_region	11401369	11403017	.	.	.	ID="sli_1.5_BH"; Dbxref="Flybase:FBgn0003425", "PMID:8494768, "REDfly:470"; Evidence="reporter construct (in vivo)"; Ontology_term="FBbt:00005706";
2R	REDfly	regulatory_region	19495424	19495867	.	.	.	ID="Phm_mesoderm"; Dbxref="Flybase:FBgn0019948", "PMID:15128669, "REDfly:112"; Evidence="reporter construct (in vivo)"; Ontology_term="FBbt:00005420";
2R	REDfly	regulatory_region	20564438	20564954	.	.	.	ID="gsb_fragIV"; Dbxref="Flybase:FBgn0001148", "PMID:10885752, "REDfly:309"; Evidence="reporter construct (in vivo)"; Ontology_term="FBbt:00000111","FBbt:00005427";
2R	REDfly	regulatory_region	7310179	7310522	.	.	.	ID="ths_CG12443_broad_lateral_neurogenic_ectoderm"; Dbxref="Flybase:FBgn0033652", "PMID:15128669, "REDfly:502"; Evidence="reporter construct (in vivo)"; Ontology_term="FBbt:00000113","FBbt:00005416","FBbt:00005554";
2R	REDfly	regulatory_region	10261724	10262253	.	.	.	ID="AttA_prom"; Dbxref="Flybase:FBgn0012042", "PMID:14731391, "REDfly:8"; Evidence="reporter construct (in vivo)"; Ontology_term="FBbt:00005711","FBbt:00005825","FBbt:00005772";
2R	REDfly	regulatory_region	2942898	2943326	.	.	.	ID="so_so10"; Dbxref="Flybase:FBgn0003460", "PMID:10207149, "REDfly:486"; Evidence="reporter construct (in vivo)"; Ontology_term="FBbt:00001768";
2R	REDfly	regulatory_region	5449421	5450525	.	.	.	ID="Mef2_II-E"; Dbxref="Flybase:FBgn0011656", "PMID:9882489, "REDfly:85"; Evidence="reporter construct (in vivo)"; Ontology_term="FBbt:00005647","FBbt:00005649","FBbt:00005653","FBbt:00000134","FBbt:00005071","FBbt:00017008","FBbt:00005519";
2R	REDfly	regulatory_region	20566397	20567129	.	.	.	ID="gsb_GLE"; Dbxref="Flybase:FBgn0001148", "PMID:8096813, "REDfly:311"; Evidence="reporter construct (in vivo)"; Ontology_term="FBbt:00005747","FBbt:00001082";
2R	REDfly	regulatory_region	15214163	15216176	.	.	.	ID="Obp56b_prom"; Dbxref="Flybase:FBgn0046880", "PMID:11729153, "REDfly:93"; Evidence="reporter construct (in vivo)"; Ontology_term="FBbt:00004146","FBbt:00002655","FBbt:00002690","FBbt:00004143";
2R	REDfly	regulatory_region	16112740	16113103	.	.	.	ID="bl_bl/Mir7_O-E"; Dbxref="Flybase:FBgn0015907", "PMID:15793007, "REDfly:203"; Evidence="reporter construct (in vivo)"; Ontology_term="FBbt:00005304";
2R	REDfly	regulatory_region	15328631	15330441	.	.	.	ID="Obp56h_prom"; Dbxref="Flybase:FBgn0034475", "PMID:11729153, "REDfly:98"; Evidence="reporter construct (in vivo)"; Ontology_term="FBbt:00004146","FBbt:00004511","FBbt:00004140","FBbt:00005199","FBbt:00004531","FBbt:00002655","FBbt:00002690","FBbt:00004143","FBbt:00004729";
2R	REDfly	regulatory_region	20561006	20562992	.	.	.	ID="gsb-n_gsbnE"; Dbxref="Flybase:FBgn0001147", "PMID:8096813, "REDfly:312"; Evidence="reporter construct (in vivo)"; Ontology_term="FBbt:00001082";
2R	REDfly	regulatory_region	20331766	20333841	.	.	.	ID="Dll_ETD2b"; Dbxref="Flybase:FBgn0000157", "PMID:1358457, "REDfly:41"; Evidence="reporter construct (in vivo)"; Ontology_term="FBbt:00000160","FBbt:00000165","FBbt:00000159","FBbt:00000164";
2R	REDfly	regulatory_region	20309454	20310383	.	.	.	ID="Dll_215"; Dbxref="Flybase:FBgn0000157", "PMID:1358457, "REDfly:39"; Evidence="reporter construct (in vivo)"; Ontology_term="FBbt:00000160","FBbt:00000165","FBbt:00000159","FBbt:00000164","FBbt:00001657";
2R	REDfly	regulatory_region	11345235	11346306	.	.	.	ID="Poxn_2"; Dbxref="Flybase:FBgn0003130", "PMID:12421707, "REDfly:114"; Evidence="reporter construct (in vivo)"; Ontology_term="FBbt:00001785","FBbt:00004828","FBbt:00004841";
2R	REDfly	regulatory_region	20730653	20731193	.	.	.	ID="Kr_StH0.6HZ"; Dbxref="Flybase:FBgn0001325", "PMID:2114978, "REDfly:73"; Evidence="reporter construct (in vivo)"; Ontology_term="FBbt:00000095","FBbt:00005634","FBbt:00000442";
2R	REDfly	regulatory_region	20731192	20731783	.	.	.	ID="Kr_HBg0.6HZ"; Dbxref="Flybase:FBgn0001325", "PMID:2114978, "REDfly:68"; Evidence="reporter construct (in vivo)"; Ontology_term="FBbt:00000095","FBbt:00005649";
2R	REDfly	regulatory_region	20733665	20734615	.	.	.	ID="Kr_H/I"; Dbxref="Flybase:FBgn0001325", "PMID:1905819, "REDfly:64"; Evidence="reporter construct (in vivo)"; Ontology_term="FBbt:00005304","FBbt:00000111","FBbt:00005649","FBbt:00001082";
2R	REDfly	regulatory_region	20731858	20733358	.	.	.	ID="Kr_H/J"; Dbxref="Flybase:FBgn0001325", "PMID:1905819, "REDfly:65"; Evidence="reporter construct (in vivo)"; Ontology_term="FBbt:00000095","FBbt:00005304";
2R	REDfly	regulatory_region	16406610	16407051	.	.	.	ID="otp_C"; Dbxref="Flybase:FBgn0015524", "PMID:11850413, "REDfly:378"; Evidence="reporter construct (in vivo)"; Ontology_term="FBbt:00005748","FBbt:00005630","FBbt:00000441";
2R	REDfly	regulatory_region	5447811	5448293	.	.	.	ID="Mef2_GE491"; Dbxref="Flybase:FBgn0011656", "PMID:11020715, "REDfly:76"; Evidence="reporter construct (in vivo)"; Ontology_term="FBbt:00001666";
2R	REDfly	regulatory_region	5447092	5447329	.	.	.	ID="Mef2_IIA237"; Dbxref="Flybase:FBgn0011656", "PMID:9034334, "REDfly:77"; Evidence="reporter construct (in vivo)"; Ontology_term="FBbt:00001666";
2R	REDfly	regulatory_region	11404815	11405756	.	.	.	ID="sli_0.9_NC"; Dbxref="Flybase:FBgn0003425", "PMID:8494768, "REDfly:467"; Evidence="reporter construct (in vivo)"; Ontology_term="FBbt:00005663","FBbt:00005624","FBbt:00001082";
2R	REDfly	regulatory_region	5443668	5443844	.	.	.	ID="Mef2_adepithelial_enhancer"; Dbxref="Flybase:FBgn0011656", "PMID:9450935, "REDfly:79"; Evidence="reporter construct (in vivo)"; Ontology_term="FBbt:00003219","FBbt:00000126";
2R	REDfly	regulatory_region	5566370	5567021	.	.	.	ID="Def_prom"; Dbxref="Flybase:FBgn0010385", "PMID:14731391, "REDfly:26"; Evidence="reporter construct (in vivo)"; Ontology_term="FBbt:00005825";
2R	REDfly	regulatory_region	20310382	20311259	.	.	.	ID="Dll_304"; Dbxref="Flybase:FBgn0000157", "PMID:1358457, "REDfly:40"; Evidence="reporter construct (in vivo)"; Ontology_term="FBbt:00000160","FBbt:00000165","FBbt:00001657";
2R	REDfly	regulatory_region	2013528	2014192	.	.	.	ID="1.28_DRE"; Dbxref="Flybase:FBgn0010347", "PMID:11014815, "REDfly:1"; Evidence="reporter construct (in vivo)"; Ontology_term="FBbt:00000164";
2R	REDfly	regulatory_region	11352911	11354165	.	.	.	ID="Poxn_6"; Dbxref="Flybase:FBgn0003130", "PMID:12421707, "REDfly:118"; Evidence="reporter construct (in vivo)"; Ontology_term="FBbt:00002639";
2R	REDfly	regulatory_region	16406100	16406610	.	.	.	ID="otp_P"; Dbxref="Flybase:FBgn0015524", "PMID:11850413, "REDfly:379"; Evidence="reporter construct (in vivo)"; Ontology_term="FBbt:00005748","FBbt:00005630","FBbt:00000441";
2R	REDfly	regulatory_region	11354164	11355362	.	.	.	ID="Poxn_7"; Dbxref="Flybase:FBgn0003130", "PMID:12421707, "REDfly:119"; Evidence="reporter construct (in vivo)"; Ontology_term="FBbt:00001785","FBbt:00004828";
2R	REDfly	regulatory_region	14380426	14380671	.	.	.	ID="Dpt_prom"; Dbxref="Flybase:FBgn0004240", "PMID:14731391, "REDfly:44"; Evidence="reporter construct (in vivo)"; Ontology_term="FBbt:00005711","FBbt:00005825","FBbt:00005772";
2R	REDfly	regulatory_region	10923363	10923738	.	.	.	ID="Mtk_prom"; Dbxref="Flybase:FBgn0014865", "PMID:14731391, "REDfly:87"; Evidence="reporter construct (in vivo)"; Ontology_term="FBbt:00005711","FBbt:00005825","FBbt:00005772";
2R	REDfly	regulatory_region	7041545	7042265	.	.	.	ID="en_intron"; Dbxref="Flybase:FBgn0000577", "PMID:9043065, "REDfly:260"; Evidence="reporter construct (in vivo)"; Ontology_term="FBbt:00005304","FBbt:00000111","FBbt:00005427","FBbt:00005414";
2R	REDfly	regulatory_region	5492754	5494554	.	.	.	ID="eve_late_element_2_even7"; Dbxref="Flybase:FBgn0000606", "PMID:12670999, "REDfly:262"; Evidence="No evidence provided";
2R	REDfly	regulatory_region	7043749	7043787	.	.	.	ID="en_mimimal_promoter"; Dbxref="Flybase:FBgn0000577", "PMID:10336692, "REDfly:261"; Evidence="reporter construct (in vivo)";
2R	REDfly	regulatory_region	14186167	14187548	.	.	.	ID="edl_PE"; Dbxref="Flybase:FBgn0023214", "PMID:15737936, "REDfly:253"; Evidence="reporter construct (in vivo)"; Ontology_term="FBbt:00001778","FBbt:00005098";
2R	REDfly	regulatory_region	1216942	1217622	.	.	.	ID="ap_ApME680"; Dbxref="Flybase:FBgn0000099", "PMID:11262224, "REDfly:178"; Evidence="reporter construct (in vivo)"; Ontology_term="FBbt:00000626","FBbt:00005647";
2R	REDfly	regulatory_region	10326759	10327894	.	.	.	ID="kn_701-1835"; Dbxref="Flybase:FBgn0001319", "PMID:15753212, "REDfly:346"; Evidence="reporter construct (in vivo)"; Ontology_term="FBbt:00001778","FBbt:00001779";
2R	REDfly	regulatory_region	19817139	19817497	.	.	.	ID="betaTub60D_beta3-13"; Dbxref="Flybase:FBgn0003888", "PMID:1363225, "REDfly:197"; Evidence="reporter construct (in vivo)"; Ontology_term="FBbt:00005649","FBbt:00005653","FBbt:00005519";
2R	REDfly	regulatory_region	19816714	19816980	.	.	.	ID="betaTub60D_beta3-17"; Dbxref="Flybase:FBgn0003888", "PMID:12175492, "REDfly:196"; Evidence="reporter construct (in vivo)"; Ontology_term="FBbt:00005653","FBbt:00000130","FBbt:00005519";
2R	REDfly	regulatory_region	1218362	1219597	.	.	.	ID="ap_brain"; Dbxref="Flybase:FBgn0000099", "PMID:12537575, "REDfly:179"; Evidence="reporter construct (in vivo)"; Ontology_term="FBbt:00001060";
2R	REDfly	regulatory_region	5490927	5491134	.	.	.	ID="eve_proximal_promoter_inc._TATA"; Dbxref="Flybase:FBgn0000606", "PMID:12670999, "REDfly:263"; Evidence="No evidence provided";
2R	REDfly	regulatory_region	5497096	5497408	.	.	.	ID="eve_MHE"; Dbxref="Flybase:FBgn0000606", "PMID:11051548, "REDfly:271"; Evidence="reporter construct (in vivo)"; Ontology_term="FBbt:00000910","FBbt:00000463","FBbt:00005678","FBbt:00005649";
2R	REDfly	regulatory_region	5497747	5498548	.	.	.	ID="eve_stripe1"; Dbxref="Flybase:FBgn0000606", "PMID:10226011, "REDfly:268"; Evidence="reporter construct (in vivo)"; Ontology_term="FBbt:00005304";
2R	REDfly	regulatory_region	5487313	5487824	.	.	.	ID="eve_stripe_3+7"; Dbxref="Flybase:FBgn0000606", "PMID:8626035, "REDfly:280"; Evidence="reporter construct (in vivo)"; Ontology_term="FBbt:00005304";
2R	REDfly	regulatory_region	5495711	5496511	.	.	.	ID="eve_stripe4_6"; Dbxref="Flybase:FBgn0000606", "PMID:10226011, "REDfly:269"; Evidence="reporter construct (in vivo)"; Ontology_term="FBbt:00005304";
2R	REDfly	regulatory_region	11403132	11403973	.	.	.	ID="sli_840_Vd"; Dbxref="Flybase:FBgn0003425", "PMID:8494768, "REDfly:477"; Evidence="reporter construct (in vivo)"; Ontology_term="FBbt:00001315","FBbt:00005567","FBbt:00016014","FBbt:00001592";
2R	REDfly	regulatory_region	2758176	2758393	.	.	.	ID="Ady43A_mesoderm"; Dbxref="Flybase:FBgn0026602", "PMID:15128669, "REDfly:6"; Evidence="reporter construct (in vivo)"; Ontology_term="FBbt:00005420";
2R	REDfly	regulatory_region	14963537	14964388	.	.	.	ID="betaTub56D_AS3"; Dbxref="Flybase:FBgn0003887", "PMID:8408299, "REDfly:193"; Evidence="reporter construct (in vivo)"; Ontology_term="FBbt:00005091","FBbt:00005089","FBbt:00004928";
2R	REDfly	regulatory_region	5485751	5485856	.	.	.	ID="eve_mas"; Dbxref="Flybase:FBgn0000606", "PMID:1671662, "REDfly:279"; Evidence="reporter construct (in vivo)"; Ontology_term="FBbt:00000111","FBbt:00005427","FBbt:00000126","FBbt:00000104";
2R	REDfly	regulatory_region	14964387	14965024	.	.	.	ID="betaTub56D_AS2"; Dbxref="Flybase:FBgn0003887", "PMID:8408299, "REDfly:192"; Evidence="reporter construct (in vivo)"; Ontology_term="FBbt:00005091","FBbt:00005089","FBbt:00004928";
2R	REDfly	regulatory_region	14965023	14966342	.	.	.	ID="betaTub56D_AS1"; Dbxref="Flybase:FBgn0003887", "PMID:8408299, "REDfly:191"; Evidence="reporter construct (in vivo)"; Ontology_term="FBbt:00005091","FBbt:00005089","FBbt:00004928";
2R	REDfly	regulatory_region	19816619	19817143	.	.	.	ID="betaTub60D_beta3-14/vm1"; Dbxref="Flybase:FBgn0003888", "PMID:1363225, "REDfly:198"; Evidence="reporter construct (in vivo)"; Ontology_term="FBbt:00005215","FBbt:00005653","FBbt:00005519";
2R	REDfly	regulatory_region	19811784	19812119	.	.	.	ID="betaTub60D_b3-lac333"; Dbxref="Flybase:FBgn0003888", "PMID:10588882, "REDfly:194"; Evidence="reporter construct (in vivo)"; Ontology_term="FBbt:00001666";
2R	REDfly	regulatory_region	16451016	16451611	.	.	.	ID="Act57B_-539/+2"; Dbxref="Flybase:FBgn0000044", "PMID:11744367, "REDfly:5"; Evidence="reporter construct (in vivo)"; Ontology_term="FBbt:00001666","FBbt:00005541","FBbt:00005649","FBbt:00005653","FBbt:00000129","FBbt:00005518","FBbt:00005519";
2R	REDfly	regulatory_region	5498988	5499546	.	.	.	ID="eve_RP_eve"; Dbxref="Flybase:FBgn0000606", "PMID:14556285, "REDfly:277"; Evidence="reporter construct (in vivo)"; Ontology_term="FBbt:00001447","FBbt:00001082","FBbt:00001453";
2R	REDfly	regulatory_region	5221315	5222237	.	.	.	ID="dap_dap3'2'"; Dbxref="Flybase:FBgn0010316", "PMID:11850176, "REDfly:229"; Evidence="reporter construct (in vivo)"; Ontology_term="FBbt:00001134";
2R	REDfly	regulatory_region	3747582	3749307	.	.	.	ID="dpn_dF"; Dbxref="Flybase:FBgn0010109", "PMID:8582269, "REDfly:231"; Evidence="reporter construct (in vivo)"; Ontology_term="FBbt:00001446","FBbt:00001134","FBbt:00001137";
2R	REDfly	regulatory_region	13805197	13806720	.	.	.	ID="cluster_at_55C_CE8016"; Dbxref="Flybase:", "PMID:15345045, "REDfly:213"; Evidence="reporter construct (in vivo)"; Ontology_term="FBbt:00005304";
2R	REDfly	regulatory_region	10647163	10648276	.	.	.	ID="chn_SOP"; Dbxref="Flybase:FBgn0015371", "PMID:15737936, "REDfly:212"; Evidence="reporter construct (in vivo)"; Ontology_term="FBbt:00001778","FBbt:00005098";
2R	REDfly	regulatory_region	5226211	5226748	.	.	.	ID="dap_dap-del"; Dbxref="Flybase:FBgn0010316", "PMID:11850176, "REDfly:228"; Evidence="reporter construct (in vivo)"; Ontology_term="FBbt:00001315";
2R	REDfly	regulatory_region	5225340	5225906	.	.	.	ID="dap_dap-BB"; Dbxref="Flybase:FBgn0010316", "PMID:11850176, "REDfly:225"; Evidence="reporter construct (in vivo)"; Ontology_term="FBbt:00001778","FBbt:00005397","FBbt:00000092","FBbt:00001780";
2R	REDfly	regulatory_region	5489574	5490058	.	.	.	ID="eve_stripe2"; Dbxref="Flybase:FBgn0000606", "PMID:1327756, "REDfly:276"; Evidence="reporter construct (in vivo)"; Ontology_term="FBbt:00005304";
3L	REDfly	regulatory_region	8702308	8702473	.	.	.	ID="Cp15_s15_promoter"; Dbxref="Flybase:FBgn0000355", "PMID:3362860, "REDfly:16"; Evidence="reporter construct (in vivo)"; Ontology_term="FBbt:00004904";
3L	REDfly	regulatory_region	9778295	9778590	.	.	.	ID="Ilp4_Mes3_early_embryonic_enhancer"; Dbxref="Flybase:FBgn0044049", "PMID:12464180, "REDfly:63"; Evidence="reporter construct (in vivo)"; Ontology_term="FBbt:00000126","FBbt:00000104","FBbt:00005420";
3L	REDfly	regulatory_region	14041892	14042016	.	.	.	ID="btl_P[B4]"; Dbxref="Flybase:FBgn0005592", "PMID:9374395, "REDfly:209"; Evidence="reporter construct (in vivo)"; Ontology_term="FBbt:00005574","FBbt:00005569";
3L	REDfly	regulatory_region	14937787	14937964	.	.	.	ID="Brd_0.19"; Dbxref="Flybase:FBgn0000216", "PMID:7958878, "REDfly:10"; Evidence="reporter construct (in vivo)"; Ontology_term="FBbt:00001778","FBbt:00005098";
3L	REDfly	regulatory_region	14042259	14042386	.	.	.	ID="btl_P"; Dbxref="Flybase:FBgn0005592", "PMID:9374395, "REDfly:207"; Evidence="reporter construct (in vivo)";
3L	REDfly	regulatory_region	14041678	14041892	.	.	.	ID="btl_P[B23]"; Dbxref="Flybase:FBgn0005592", "PMID:9374395, "REDfly:208"; Evidence="reporter construct (in vivo)"; Ontology_term="FBbt:00005574","FBbt:00005572","FBbt:00005569","FBbt:00005528","FBbt:00000093","FBbt:00016014";
3L	REDfly	regulatory_region	1445655	1446016	.	.	.	ID="rho_MLE"; Dbxref="Flybase:FBgn0004635", "PMID:1325394, "REDfly:404"; Evidence="reporter construct (in vivo)"; Ontology_term="FBbt:00005572","FBbt:00000136","FBbt:00001315","FBbt:00005528";
3L	REDfly	regulatory_region	3352354	3353150	.	.	.	ID="Drs_prom"; Dbxref="Flybase:FBgn0010381", "PMID:14731391, "REDfly:45"; Evidence="reporter construct (in vivo)"; Ontology_term="FBbt:00005711","FBbt:00005825","FBbt:00005772";
3L	REDfly	regulatory_region	14063391	14063461	.	.	.	ID="Fbp1_enhancer"; Dbxref="Flybase:FBgn0000639", "PMID:8007953, "REDfly:56"; Evidence="reporter construct (in vivo)"; Ontology_term="FBbt:00005711";
3L	REDfly	regulatory_region	14681373	14682838	.	.	.	ID="cluster_at_70F_CE8020"; Dbxref="Flybase:", "PMID:15345045, "REDfly:214"; Evidence="reporter construct (in vivo)"; Ontology_term="FBbt:00005304";
3L	REDfly	regulatory_region	16693233	16693749	.	.	.	ID="PGRP-SB1_prom"; Dbxref="Flybase:FBgn0043578", "PMID:14731391, "REDfly:109"; Evidence="reporter construct (in vivo)"; Ontology_term="FBbt:00005711","FBbt:00005825","FBbt:00005772";
3L	REDfly	regulatory_region	1445339	1445666	.	.	.	ID="rho_NEE-300"; Dbxref="Flybase:FBgn0004635", "PMID:1325394, "REDfly:406"; Evidence="reporter construct (in vivo)"; Ontology_term="FBbt:00000113","FBbt:00005416","FBbt:00005554";
3L	REDfly	regulatory_region	20999788	21001682	.	.	.	ID="siz_loner/CG32434-PE"; Dbxref="Flybase:FBgn0026179", "PMID:15737936, "REDfly:466"; Evidence="reporter construct (in vivo)"; Ontology_term="FBbt:00001778","FBbt:00005098";
3L	REDfly	regulatory_region	20633343	20634746	.	.	.	ID="kni_-5_construct"; Dbxref="Flybase:FBgn0001320", "PMID:15340490, "REDfly:349"; Evidence="reporter construct (in vivo)"; Ontology_term="FBbt:00005304";
3L	REDfly	regulatory_region	20640521	20641881	.	.	.	ID="kni_L2_enhancer"; Dbxref="Flybase:FBgn0001320", "PMID:12466192, "REDfly:353"; Evidence="reporter construct (in vivo)"; Ontology_term="FBbt:00001778";
3L	REDfly	regulatory_region	20545731	20547029	.	.	.	ID="knrl_+8_construct"; Dbxref="Flybase:FBgn0001323", "PMID:15340490, "REDfly:354"; Evidence="reporter construct (in vivo)"; Ontology_term="FBbt:00005304";
3L	REDfly	regulatory_region	20627795	20629274	.	.	.	ID="kni_+1_construct"; Dbxref="Flybase:FBgn0001320", "PMID:15340490, "REDfly:348"; Evidence="reporter construct (in vivo)"; Ontology_term="FBbt:00005304";
3L	REDfly	regulatory_region	15005234	15005994	.	.	.	ID="ind_moduleC+"; Dbxref="Flybase:FBgn0025776", "PMID:15882587, "REDfly:345"; Evidence="reporter construct (in vivo)"; Ontology_term="FBbt:00005304","FBbt:00000111","FBbt:00005427","FBbt:00005414";
3L	REDfly	regulatory_region	15004578	15005001	.	.	.	ID="ind_moduleA"; Dbxref="Flybase:FBgn0025776", "PMID:15882587, "REDfly:342"; Evidence="reporter construct (in vivo)"; Ontology_term="FBbt:00005304","FBbt:00000111","FBbt:00005427","FBbt:00005414";
3L	REDfly	regulatory_region	8644871	8645747	.	.	.	ID="h_stripe1"; Dbxref="Flybase:FBgn0001168", "PMID:1902805, "REDfly:322"; Evidence="reporter construct (in vivo)"; Ontology_term="FBbt:00005304";
3L	REDfly	regulatory_region	18364495	18365090	.	.	.	ID="rpr_4S6"; Dbxref="Flybase:FBgn0011706", "PMID:12711543, "REDfly:415"; Evidence="reporter construct (in vivo)"; Ontology_term="FBbt:00001332","FBbt:00001082";
3L	REDfly	regulatory_region	15476123	15476323	.	.	.	ID="Eip71CD_188"; Dbxref="Flybase:FBgn0000565", "PMID:7923935, "REDfly:53"; Evidence="reporter construct (in vivo)"; Ontology_term="FBbt:00005772","FBbt:00005752";
3L	REDfly	regulatory_region	8720608	8721535	.	.	.	ID="Prm_DME"; Dbxref="Flybase:FBgn0003149", "PMID:15817225, "REDfly:123"; Evidence="reporter construct (in vivo)"; Ontology_term="FBbt:00003218","FBbt:00003379","FBbt:00005647","FBbt:00000588","FBbt:00005648","FBbt:00005650","FBbt:00003404";
3L	REDfly	regulatory_region	11485168	11486097	.	.	.	ID="Sgs3_enhancer"; Dbxref="Flybase:FBgn0003373", "PMID:2328832, "REDfly:133"; Evidence="reporter construct (in vivo)"; Ontology_term="FBbt:00005717";
3L	REDfly	regulatory_region	18365454	18366054	.	.	.	ID="rpr_4S4"; Dbxref="Flybase:FBgn0011706", "PMID:12711543, "REDfly:413"; Evidence="reporter construct (in vivo)"; Ontology_term="FBbt:00000095";
3L	REDfly	regulatory_region	18366903	18367498	.	.	.	ID="rpr_4S1"; Dbxref="Flybase:FBgn0011706", "PMID:12711543, "REDfly:411"; Evidence="reporter construct (in vivo)"; Ontology_term="FBbt:00005630","FBbt:00000441";
3L	REDfly	regulatory_region	8638309	8638785	.	.	.	ID="h_stripe3_ET38"; Dbxref="Flybase:FBgn0001168", "PMID:2100260, "REDfly:323"; Evidence="reporter construct (in vivo)"; Ontology_term="FBbt:00005304";
3L	REDfly	regulatory_region	5809617	5810114	.	.	.	ID="vn_neurogenic_ectoderm"; Dbxref="Flybase:FBgn0003984", "PMID:15128669, "REDfly:521"; Evidence="reporter construct (in vivo)"; Ontology_term="FBbt:00000113","FBbt:00005416","FBbt:00005554";
3L	REDfly	regulatory_region	8644026	8644590	.	.	.	ID="h_stripe5"; Dbxref="Flybase:FBgn0001168", "PMID:8330529, "REDfly:326"; Evidence="reporter construct (in vivo)"; Ontology_term="FBbt:00005304";
3L	REDfly	regulatory_region	8639024	8639956	.	.	.	ID="h_h7_element"; Dbxref="Flybase:FBgn0001168", "PMID:9250684, "REDfly:327"; Evidence="reporter construct (in vivo)"; Ontology_term="FBbt:00005304";
3L	REDfly	regulatory_region	8640796	8641343	.	.	.	ID="h_stripe_6"; Dbxref="Flybase:FBgn0001168", "PMID:9507113, "REDfly:328"; Evidence="reporter construct (in vivo)"; Ontology_term="FBbt:00005304";
3L	REDfly	regulatory_region	15811786	15812948	.	.	.	ID="CG32150_PE"; Dbxref="Flybase:FBgn0052150", "PMID:15737936, "REDfly:13"; Evidence="reporter construct (in vivo)"; Ontology_term="FBbt:00001778","FBbt:00005098";
3L	REDfly	regulatory_region	6758912	6759427	.	.	.	ID="vvl_dfr_autoregulatory"; Dbxref="Flybase:FBgn0003995", "PMID:8657157, "REDfly:526"; Evidence="reporter construct (in vivo)"; Ontology_term="FBbt:00005706","FBbt:00005572","FBbt:00005569","FBbt:00001082","FBbt:00001315","FBbt:00005567";
3L	REDfly	regulatory_region	14937053	14937585	.	.	.	ID="Brd_A"; Dbxref="Flybase:FBgn0000216", "PMID:15485919, "REDfly:9"; Evidence="reporter construct (in vivo)"; Ontology_term="FBbt:00001766","FBbt:00005098","FBbt:00001780";
3L	REDfly	regulatory_region	8661437	8661907	.	.	.	ID="h_stripe0"; Dbxref="Flybase:FBgn0001168", "PMID:15793007, "REDfly:329"; Evidence="reporter construct (in vivo)"; Ontology_term="FBbt:00005304";
3L	REDfly	regulatory_region	14138379	14139127	.	.	.	ID="D_D/fsh_O-E"; Dbxref="Flybase:FBgn0000411", "PMID:15793007, "REDfly:20"; Evidence="reporter construct (in vivo)"; Ontology_term="FBbt:00005304";
3L	REDfly	regulatory_region	20631189	20631256	.	.	.	ID="kni_64"; Dbxref="Flybase:FBgn0001320", "PMID:7617036, "REDfly:352"; Evidence="reporter construct (in vivo)"; Ontology_term="FBbt:00005304";
3R	REDfly	regulatory_region	2689374	2690119	.	.	.	ID="ftz_zebra_element"; Dbxref="Flybase:FBgn0001077", "PMID:3935327, "REDfly:300"; Evidence="reporter construct (in vivo)"; Ontology_term="FBbt:00005304","FBbt:00000126","FBbt:00000104";
3R	REDfly	regulatory_region	9723514	9724758	.	.	.	ID="ems_ARFE"; Dbxref="Flybase:FBgn0000576", "PMID:8094700, "REDfly:257"; Evidence="reporter construct (in vivo)"; Ontology_term="FBbt:00000434","FBbt:00000197";
3R	REDfly	regulatory_region	4523048	4524207	.	.	.	ID="hb_P1_promoter"; Dbxref="Flybase:FBgn0001180", "PMID:8200478, "REDfly:336"; Evidence="reporter construct (in vivo)"; Ontology_term="FBbt:00005290";
3R	REDfly	regulatory_region	26675103	26675738	.	.	.	ID="tll_K10"; Dbxref="Flybase:FBgn0003720", "PMID:9334278, "REDfly:511"; Evidence="reporter construct (in vivo)"; Ontology_term="FBbt:00005304";
3R	REDfly	regulatory_region	26677776	26677902	.	.	.	ID="tll_D3.2"; Dbxref="Flybase:FBgn0003720", "PMID:8430097, "REDfly:509"; Evidence="reporter construct (in vivo)"; Ontology_term="FBbt:00005304";
3R	REDfly	regulatory_region	14060798	14061816	.	.	.	ID="repo_-1.1"; Dbxref="Flybase:FBgn0011701", "PMID:15939231, "REDfly:401"; Evidence="reporter construct (in vivo)"; Ontology_term="FBbt:00001298","FBbt:00001251","FBbt:00001327","FBbt:00001258";
3R	REDfly	regulatory_region	20574722	20575519	.	.	.	ID="tld_promoterfusion"; Dbxref="Flybase:FBgn0003719", "PMID:8264640, "REDfly:508"; Evidence="reporter construct (in vivo)"; Ontology_term="FBbt:00005304","FBbt:00000111","FBbt:00005427","FBbt:00005414";
3R	REDfly	regulatory_region	26673281	26674409	.	.	.	ID="tll_K4"; Dbxref="Flybase:FBgn0003720", "PMID:9334278, "REDfly:513"; Evidence="reporter construct (in vivo)"; Ontology_term="FBbt:00015256","FBbt:00005542","FBbt:00001060","FBbt:00005662";
3R	REDfly	regulatory_region	21864776	21865879	.	.	.	ID="E(spl)_PNC"; Dbxref="Flybase:FBgn0000591", "PMID:15975935, "REDfly:47"; Evidence="reporter construct (in vivo)"; Ontology_term="FBbt:00001778","FBbt:00005098";
3R	REDfly	regulatory_region	22622121	22622722	.	.	.	ID="Tl_600Rd"; Dbxref="Flybase:FBgn0003717", "PMID:8494768, "REDfly:137"; Evidence="reporter construct (in vivo)"; Ontology_term="FBbt:00000443","FBbt:00000210","FBbt:00005524","FBbt:00005250","FBbt:00005526","FBbt:00005397","FBbt:00005634","FBbt:00005624","FBbt:00005620","FBbt:00000136","FBbt:00000109","FBbt:00005529","FBbt:00000447","FBbt:00005525","FBbt:00000448","FBbt:00000440","FBbt:00000439…
3R	REDfly	regulatory_region	25088622	25089791	.	.	.	ID="stg_HZ-BEa1.2"; Dbxref="Flybase:FBgn0003525", "PMID:10101114, "REDfly:492"; Evidence="reporter construct (in vivo)"; Ontology_term="FBbt:00005569","FBbt:00005747","FBbt:00000136","FBbt:00000109","FBbt:00000060","FBbt:00000073","FBbt:00000074","FBbt:00000061","FBbt:00005037";
3R	REDfly	regulatory_region	2562130	2562973	.	.	.	ID="pb_0.8+pbZR"; Dbxref="Flybase:FBgn0051481", "PMID:7635058, "REDfly:383"; Evidence="reporter construct (in vivo)"; Ontology_term="FBbt:00000165","FBbt:00001764";
3R	REDfly	regulatory_region	18452688	18454578	.	.	.	ID="loco_Rrk-lacZ"; Dbxref="Flybase:FBgn0020278", "PMID:10704844, "REDfly:359"; Evidence="reporter construct (in vivo)"; Ontology_term="FBbt:00001251","FBbt:00005620","FBbt:00005569";
3R	REDfly	regulatory_region	21835525	21836544	.	.	.	ID="malpha_PNC"; Dbxref="Flybase:FBgn0002732", "PMID:15975935, "REDfly:363"; Evidence="reporter construct (in vivo)"; Ontology_term="FBbt:00001778","FBbt:00005098";
3R	REDfly	regulatory_region	2579865	2580591	.	.	.	ID="zen_0.7"; Dbxref="Flybase:FBgn0004053", "PMID:2612903, "REDfly:541"; Evidence="reporter construct (in vivo)"; Ontology_term="FBbt:00000095","FBbt:00017017","FBbt:00005422","FBbt:00005304","FBbt:00000104","FBbt:00005420","FBbt:00001059";
3R	REDfly	regulatory_region	26036277	26036669	.	.	.	ID="CecA1_prom"; Dbxref="Flybase:FBgn0000276", "PMID:14731391, "REDfly:15"; Evidence="reporter construct (in vivo)"; Ontology_term="FBbt:00005711","FBbt:00005825","FBbt:00005772";
3R	REDfly	regulatory_region	2507118	2507664	.	.	.	ID="lab_lab550"; Dbxref="Flybase:FBgn0002522", "PMID:11526088, "REDfly:355"; Evidence="reporter construct (in vivo)"; Ontology_term="FBbt:00005624";
3R	REDfly	regulatory_region	13875599	13876391	.	.	.	ID="htl_early"; Dbxref="Flybase:FBgn0010389", "PMID:15075295, "REDfly:340"; Evidence="reporter construct (in vivo)"; Ontology_term="FBbt:00000104","FBbt:00005420";
3R	REDfly	regulatory_region	174317	174479	.	.	.	ID="hkb_VAE"; Dbxref="Flybase:FBgn0001204", "PMID:10660305, "REDfly:338"; Evidence="reporter construct (in vivo)"; Ontology_term="FBbt:00005304","FBbt:00005420";
3R	REDfly	regulatory_region	21850352	21850632	.	.	.	ID="m4_HZm4"; Dbxref="Flybase:FBgn0002629", "PMID:10452845, "REDfly:362"; Evidence="reporter construct (in vivo)"; Ontology_term="FBbt:00001778","FBbt:00005098";
3R	REDfly	regulatory_region	15714077	15714137	.	.	.	ID="ninaE_distal_enhancer2"; Dbxref="Flybase:FBgn0002940", "PMID:2521839, "REDfly:366"; Evidence="reporter construct (in vivo)";
3R	REDfly	regulatory_region	15714140	15714367	.	.	.	ID="ninaE_distal_enhancer1"; Dbxref="Flybase:FBgn0002940", "PMID:2521839, "REDfly:365"; Evidence="reporter construct (in vivo)";
3R	REDfly	regulatory_region	18960438	18961852	.	.	.	ID="hh_photoreceptor"; Dbxref="Flybase:FBgn0004644", "PMID:15901665, "REDfly:337"; Evidence="reporter construct (in vivo)"; Ontology_term="FBbt:00001768";
3R	REDfly	regulatory_region	2685792	2686116	.	.	.	ID="ftz_Prox-323"; Dbxref="Flybase:FBgn0001077", "PMID:8355700, "REDfly:301"; Evidence="reporter construct (in vivo)"; Ontology_term="FBbt:00005304","FBbt:00000111","FBbt:00005427","FBbt:00000126","FBbt:00000104";
3R	REDfly	regulatory_region	2683628	2684041	.	.	.	ID="ftz_ps4_activator"; Dbxref="Flybase:FBgn0001077", "PMID:1976571, "REDfly:297"; Evidence="reporter construct (in vivo)"; Ontology_term="FBbt:00005304","FBbt:00000111","FBbt:00005427","FBbt:00005414";
3R	REDfly	regulatory_region	4520375	4520620	.	.	.	ID="hb_anterior_activator"; Dbxref="Flybase:FBgn0001180", "PMID:2502714, "REDfly:331"; Evidence="reporter construct (in vivo)"; Ontology_term="FBbt:00005304";
3R	REDfly	regulatory_region	4526860	4527388	.	.	.	ID="hb_HZ526"; Dbxref="Flybase:FBgn0001180", "PMID:7555732, "REDfly:334"; Evidence="reporter construct (in vivo)"; Ontology_term="FBbt:00005304";
3R	REDfly	regulatory_region	4526519	4526862	.	.	.	ID="hb_HZ340"; Dbxref="Flybase:FBgn0001180", "PMID:7555732, "REDfly:333"; Evidence="reporter construct (in vivo)"; Ontology_term="FBbt:00005304";
3R	REDfly	regulatory_region	15713856	15714043	.	.	.	ID="ninaE_proximal_promoter_region"; Dbxref="Flybase:FBgn0002940", "PMID:2521839, "REDfly:367"; Evidence="reporter construct (in vivo)"; Ontology_term="FBbt:00001768","FBbt:00004211","FBbt:00004213","FBbt:00004215","FBbt:00004217","FBbt:00004219","FBbt:00004221","FBbt:00004223";
3R	REDfly	regulatory_region	2563023	2563072	.	.	.	ID="pb_labial_disc_element"; Dbxref="Flybase:FBgn0051481", "PMID:7635058, "REDfly:386"; Evidence="reporter construct (in vivo)"; Ontology_term="FBbt:00001764";
3R	REDfly	regulatory_region	17208067	17208374	.	.	.	ID="tin_tinC"; Dbxref="Flybase:FBgn0004110", "PMID:9362473, "REDfly:506"; Evidence="reporter construct (in vivo)"; Ontology_term="FBbt:00001666","FBbt:00005541","FBbt:00001665","FBbt:00005680","FBbt:00005684";
3R	REDfly	regulatory_region	17205818	17206001	.	.	.	ID="tin_tinB-180"; Dbxref="Flybase:FBgn0004110", "PMID:9362473, "REDfly:504"; Evidence="reporter construct (in vivo)"; Ontology_term="FBbt:00005436","FBbt:00005540";
3R	REDfly	regulatory_region	17209340	17209690	.	.	.	ID="tin_tinD"; Dbxref="Flybase:FBgn0004110", "PMID:9362473, "REDfly:507"; Evidence="reporter construct (in vivo)"; Ontology_term="FBbt:00000126","FBbt:00005518","FBbt:00005519";
3R	REDfly	regulatory_region	26681311	26682298	.	.	.	ID="tll_O-E"; Dbxref="Flybase:FBgn0003720", "PMID:15793007, "REDfly:516"; Evidence="reporter construct (in vivo)"; Ontology_term="FBbt:00005304";
3R	REDfly	regulatory_region	2580903	2581527	.	.	.	ID="zen_dorsal_ectoderm"; Dbxref="Flybase:FBgn0004053", "PMID:15128669, "REDfly:543"; Evidence="reporter construct (in vivo)"; Ontology_term="FBbt:00005832";
3R	REDfly	regulatory_region	24637029	24637270	.	.	.	ID="wdn_pqp-HN"; Dbxref="Flybase:FBgn0005642", "PMID:7848871, "REDfly:532"; Evidence="reporter construct (in vivo)"; Ontology_term="FBbt:00004904","FBbt:00004878","FBbt:00004886";
3R	REDfly	regulatory_region	17205155	17205671	.	.	.	ID="tin_tinA"; Dbxref="Flybase:FBgn0004110", "PMID:9362473, "REDfly:503"; Evidence="reporter construct (in vivo)"; Ontology_term="FBbt:00000155","FBbt:00005535","FBbt:00005438","FBbt:00005380";
3R	REDfly	regulatory_region	10423059	10424098	.	.	.	ID="stumps_hbr_early"; Dbxref="Flybase:FBgn0020299", "PMID:15075295, "REDfly:499"; Evidence="reporter construct (in vivo)"; Ontology_term="FBbt:00005572","FBbt:00000126","FBbt:00000104";
3R	REDfly	regulatory_region	14999939	15001301	.	.	.	ID="sqz_CE8027"; Dbxref="Flybase:FBgn0010768", "PMID:15345045, "REDfly:489"; Evidence="reporter construct (in vivo)"; Ontology_term="FBbt:00001082";
3R	REDfly	regulatory_region	17383365	17383379	.	.	.	ID="slou_E512"; Dbxref="Flybase:FBgn0002941", "PMID:10198247, "REDfly:478"; Evidence="reporter construct (in vitro)";
3R	REDfly	regulatory_region	7188932	7190152	.	.	.	ID="pros_eye_enhancer"; Dbxref="Flybase:FBgn0004595", "PMID:11051550, "REDfly:400"; Evidence="reporter construct (in vivo)"; Ontology_term="FBbt:00004193","FBbt:00001768","FBbt:00004211","FBbt:00004225";
3R	REDfly	regulatory_region	11817731	11818200	.	.	.	ID="srp_A7.1EB"; Dbxref="Flybase:FBgn0003507", "PMID:11841504, "REDfly:490"; Evidence="reporter construct (in vivo)"; Ontology_term="FBbt:00000095","FBbt:00005710","FBbt:00005066","FBbt:00005520";
3R	REDfly	regulatory_region	10420010	10421523	.	.	.	ID="stumps_hbr_DME"; Dbxref="Flybase:FBgn0020299", "PMID:12097338, "REDfly:498"; Evidence="reporter construct (in vivo)"; Ontology_term="FBbt:00000910","FBbt:00000463","FBbt:00005678","FBbt:00005649";
3R	REDfly	regulatory_region	21861312	21862672	.	.	.	ID="E(spl)_m8_dl_mel"; Dbxref="Flybase:FBgn0000591", "PMID:15795372, "REDfly:46"; Evidence="No evidence provided"; Ontology_term="FBbt:00005416","FBbt:00005554";
3R	REDfly	regulatory_region	21831717	21832595	.	.	.	ID="HLHmbeta_enhancer"; Dbxref="Flybase:FBgn0002733", "PMID:10452845, "REDfly:58"; Evidence="reporter construct (in vivo)"; Ontology_term="FBbt:00001332","FBbt:00001082","FBbt:00005098";
3R	REDfly	regulatory_region	21825188	21825421	.	.	.	ID="HLHmgamma_HZmgammaKX"; Dbxref="Flybase:FBgn0002735", "PMID:10452845, "REDfly:59"; Evidence="reporter construct (in vivo)"; Ontology_term="FBbt:00001778","FBbt:00001766","FBbt:00005098";
3R	REDfly	regulatory_region	2613316	2613708	.	.	.	ID="Dfd_EAE-F2"; Dbxref="Flybase:FBgn0000439", "PMID:7910795, "REDfly:33"; Evidence="reporter construct (in vivo)"; Ontology_term="FBbt:00000164";
3R	REDfly	regulatory_region	2613121	2613237	.	.	.	ID="Dfd_EAE-E"; Dbxref="Flybase:FBgn0000439", "PMID:7910795, "REDfly:32"; Evidence="reporter construct (in vivo)"; Ontology_term="FBbt:00000164";
3R	REDfly	regulatory_region	27135087	27135307	.	.	.	ID="CG11339_EVIII"; Dbxref="Flybase:FBgn0039841", "PMID:15753213, "REDfly:12"; Evidence="reporter construct (in vivo)"; Ontology_term="FBbt:00000155","FBbt:00005624";
3R	REDfly	regulatory_region	12741361	12742091	.	.	.	ID="Abd-B_IAB7"; Dbxref="Flybase:FBgn0000015", "PMID:10375498, "REDfly:2"; Evidence="reporter construct (in vivo)"; Ontology_term="FBbt:00005304";
3R	REDfly	regulatory_region	2625695	2626305	.	.	.	ID="Dfd_NAE"; Dbxref="Flybase:FBgn0000439", "PMID:7567459, "REDfly:29"; Evidence="reporter construct (in vivo)"; Ontology_term="FBbt:00001056","FBbt:00001086","FBbt:00005532";
3R	REDfly	regulatory_region	2611720	2612291	.	.	.	ID="Dfd_EAE-C"; Dbxref="Flybase:FBgn0000439", "PMID:7910795, "REDfly:31"; Evidence="reporter construct (in vivo)"; Ontology_term="FBbt:00000165","FBbt:00000163","FBbt:00000164";
3R	REDfly	regulatory_region	2611056	2611351	.	.	.	ID="Dfd_EAE-A"; Dbxref="Flybase:FBgn0000439", "PMID:7910795, "REDfly:30"; Evidence="reporter construct (in vivo)"; Ontology_term="FBbt:00000164";
3R	REDfly	regulatory_region	22997004	22997816	.	.	.	ID="Ser_minimal_wing_enhancer"; Dbxref="Flybase:FBgn0004197", "PMID:14701680, "REDfly:124"; Evidence="reporter construct (in vivo)"; Ontology_term="FBbt:00001778";
3R	REDfly	regulatory_region	24419138	24419645	.	.	.	ID="fkh_frag1-506"; Dbxref="Flybase:FBgn0000659", "PMID:11518505, "REDfly:287"; Evidence="reporter construct (in vivo)"; Ontology_term="FBbt:00000443","FBbt:00005620";
3R	REDfly	regulatory_region	9720484	9720788	.	.	.	ID="ems_elementIV"; Dbxref="Flybase:FBgn0000576", "PMID:11731230, "REDfly:256"; Evidence="reporter construct (in vivo)"; Ontology_term="FBbt:00005304","FBbt:00015256","FBbt:00005415","FBbt:00005542","FBbt:00000111","FBbt:00001060","FBbt:00005662";
3R	REDfly	regulatory_region	24418641	24419138	.	.	.	ID="fkh_frag507-1008"; Dbxref="Flybase:FBgn0000659", "PMID:11518505, "REDfly:289"; Evidence="reporter construct (in vivo)"; Ontology_term="FBbt:00000443","FBbt:00005620","FBbt:00005432";
3R	REDfly	regulatory_region	2693514	2694767	.	.	.	ID="ftz_ftzDE"; Dbxref="Flybase:FBgn0001077", "PMID:12909726, "REDfly:294"; Evidence="reporter construct (in vivo)"; Ontology_term="FBbt:00005304";
3R	REDfly	regulatory_region	24411718	24413426	.	.	.	ID="fkh_-2_construct"; Dbxref="Flybase:FBgn0000659", "PMID:15340490, "REDfly:292"; Evidence="reporter construct (in vivo)"; Ontology_term="FBbt:00005304";
3R	REDfly	regulatory_region	19020989	19022410	.	.	.	ID="cnc_+5_construct"; Dbxref="Flybase:FBgn0000338", "PMID:15340490, "REDfly:216"; Evidence="reporter construct (in vivo)"; Ontology_term="FBbt:00005304";
3R	REDfly	regulatory_region	5235924	5236002	.	.	.	ID="betaTub85D_-53/+23"; Dbxref="Flybase:FBgn0003889", "PMID:2504583, "REDfly:199"; Evidence="reporter construct (in vivo)"; Ontology_term="FBbt:00004928";
3R	REDfly	regulatory_region	12598960	12599257	.	.	.	ID="Ubx_pbxPB"; Dbxref="Flybase:FBgn0003944", "PMID:1687458, "REDfly:148"; Evidence="reporter construct (in vivo)"; Ontology_term="FBbt:00005304","FBbt:00000126","FBbt:00005540";
3R	REDfly	regulatory_region	11136418	11136478	.	.	.	ID="Tm1_MA"; Dbxref="Flybase:FBgn0003721", "PMID:9409684, "REDfly:140"; Evidence="reporter construct (in vivo)"; Ontology_term="FBbt:00003218","FBbt:00003259","FBbt:00003525","FBbt:00005647","FBbt:00005649","FBbt:00005653","FBbt:00005648","FBbt:00005650","FBbt:00005654";
3R	REDfly	regulatory_region	12636229	12637974	.	.	.	ID="abd-A_iab-2(1.7)"; Dbxref="Flybase:FBgn0000014", "PMID:10644409, "REDfly:168"; Evidence="reporter construct (in vivo)"; Ontology_term="FBbt:00005304";
3R	REDfly	regulatory_region	17216930	17217197	.	.	.	ID="bap_bap3.2"; Dbxref="Flybase:FBgn0004862", "PMID:15750188, "REDfly:187"; Evidence="reporter construct (in vivo)"; Ontology_term="FBbt:00000112","FBbt:00005527","FBbt:00000111","FBbt:00005653","FBbt:00005540";
3R	REDfly	regulatory_region	4099896	4100264	.	.	.	ID="ato_RE"; Dbxref="Flybase:FBgn0010433", "PMID:15525530, "REDfly:180"; Evidence="reporter construct (in vivo)"; Ontology_term="FBbt:00003184","FBbt:00005215","FBbt:00001134","FBbt:00004380","FBbt:00004438","FBbt:00004271";
3R	REDfly	regulatory_region	8895835	8896466	.	.	.	ID="sim_mesectoderm"; Dbxref="Flybase:FBgn0004666", "PMID:15128669, "REDfly:465"; Evidence="reporter construct (in vivo)"; Ontology_term="FBbt:00005833";
3R	REDfly	regulatory_region	21862277	21862821	.	.	.	ID="HLHm7_m7-0.5"; Dbxref="Flybase:FBgn0002633", "PMID:7958878, "REDfly:57"; Evidence="reporter construct (in vivo)"; Ontology_term="FBbt:00001778","FBbt:00005098";
3R	REDfly	regulatory_region	12704132	12705151	.	.	.	ID="Abd-B_IAB5"; Dbxref="Flybase:FBgn0000015", "PMID:8096812, "REDfly:4"; Evidence="reporter construct (in vivo)"; Ontology_term="FBbt:00005304","FBbt:00000112","FBbt:00005428","FBbt:00005624","FBbt:00000121","FBbt:00000126","FBbt:00000104";
3R	REDfly	regulatory_region	12570853	12571247	.	.	.	ID="Ubx_2218S"; Dbxref="Flybase:FBgn0003944", "PMID:8601485, "REDfly:155"; Evidence="reporter construct (in vivo)"; Ontology_term="FBbt:00005304","FBbt:00000111","FBbt:00005427","FBbt:00005414","FBbt:00000126","FBbt:00000104","FBbt:00005420";
3R	REDfly	regulatory_region	12589360	12590916	.	.	.	ID="Ubx_PRE_polycomb_response_element"; Dbxref="Flybase:FBgn0003944", "PMID:8601485, "REDfly:156"; Evidence="reporter construct (in vivo)";
3R	REDfly	regulatory_region	12559163	12560352	.	.	.	ID="Ubx_basal_promoter"; Dbxref="Flybase:FBgn0003944", "PMID:2897241, "REDfly:154"; Evidence="reporter construct (in vivo)"; Ontology_term="FBbt:00005744","FBbt:00005397","FBbt:00000155","FBbt:00001134";
3R	REDfly	regulatory_region	3191416	3191616	.	.	.	ID="Mst84Da_-152/+53"; Dbxref="Flybase:FBgn0004172", "PMID:9431808, "REDfly:86"; Evidence="reporter construct (in vivo)"; Ontology_term="FBbt:00004928";
3R	REDfly	regulatory_region	12526645	12527147	.	.	.	ID="Ubx_BRE"; Dbxref="Flybase:FBgn0003944", "PMID:1902784, "REDfly:150"; Evidence="reporter construct (in vivo)"; Ontology_term="FBbt:00005304","FBbt:00000111","FBbt:00005427","FBbt:00005414","FBbt:00000126","FBbt:00000104","FBbt:00005420";
3R	REDfly	regulatory_region	22623476	22625133	.	.	.	ID="Tl_1.7RS"; Dbxref="Flybase:FBgn0003717", "PMID:8494768, "REDfly:135"; Evidence="reporter construct (in vivo)"; Ontology_term="FBbt:00005304","FBbt:00005526","FBbt:00005397","FBbt:00001866","FBbt:00004878","FBbt:00005290","FBbt:00005533";
3R	REDfly	regulatory_region	23011596	23013611	.	.	.	ID="Ser_V-1.9"; Dbxref="Flybase:FBgn0004197", "PMID:9716725, "REDfly:132"; Evidence="reporter construct (in vivo)"; Ontology_term="FBbt:00001778","FBbt:00005748","FBbt:00005397","FBbt:00000162","FBbt:00005599","FBbt:00005569","FBbt:00001866","FBbt:00001766","FBbt:00015911","FBbt:00001780";
3R	REDfly	regulatory_region	12574681	12575384	.	.	.	ID="Ubx_BXD-A"; Dbxref="Flybase:FBgn0003944", "PMID:1362651, "REDfly:142"; Evidence="reporter construct (in vivo)"; Ontology_term="FBbt:00000155","FBbt:00001082","FBbt:00000121";
3R	REDfly	regulatory_region	12575383	12575910	.	.	.	ID="Ubx_BXD-B"; Dbxref="Flybase:FBgn0003944", "PMID:1362651, "REDfly:143"; Evidence="reporter construct (in vivo)"; Ontology_term="FBbt:00001082";
3R	REDfly	regulatory_region	12575909	12576275	.	.	.	ID="Ubx_BXD-C"; Dbxref="Flybase:FBgn0003944", "PMID:1362651, "REDfly:144"; Evidence="reporter construct (in vivo)"; Ontology_term="FBbt:00000112","FBbt:00005527","FBbt:00000111","FBbt:00005397","FBbt:00000155","FBbt:00005647","FBbt:00005649","FBbt:00001082","FBbt:00005653","FBbt:00005558","FBbt:00005532";
3R	REDfly	regulatory_region	23033174	23034589	.	.	.	ID="Ser_II-1.3"; Dbxref="Flybase:FBgn0004197", "PMID:9716725, "REDfly:127"; Evidence="reporter construct (in vivo)"; Ontology_term="FBbt:00001778","FBbt:00005397","FBbt:00005599","FBbt:00005569";
3R	REDfly	regulatory_region	12590916	12592512	.	.	.	ID="Ubx_pair-rule_(zebra)_like_S2_enhancer"; Dbxref="Flybase:FBgn0003944", "PMID:8601485, "REDfly:158"; Evidence="reporter construct (in vivo)"; Ontology_term="FBbt:00005304","FBbt:00000111","FBbt:00005427","FBbt:00005414","FBbt:00000155","FBbt:00001082";
3R	REDfly	regulatory_region	12510679	12512480	.	.	.	ID="Ubx_abx1.7"; Dbxref="Flybase:FBgn0003944", "PMID:1979031, "REDfly:152"; Evidence="reporter construct (in vivo)"; Ontology_term="FBbt:00001765","FBbt:00001778","FBbt:00001779","FBbt:00000111","FBbt:00005427","FBbt:00005414","FBbt:00001082","FBbt:00001766","FBbt:00001784","FBbt:00001761","FBbt:00001764","FBbt:00001780";
3R	REDfly	regulatory_region	12643148	12643682	.	.	.	ID="abd-A_PRE_iab-2"; Dbxref="Flybase:FBgn0000014", "PMID:10644409, "REDfly:167"; Evidence="reporter construct (in vivo)"; Ontology_term="FBbt:00005304";
3R	REDfly	regulatory_region	2585167	2585216	.	.	.	ID="bcd_49bg-Z"; Dbxref="Flybase:FBgn0000166", "PMID:9858707, "REDfly:190"; Evidence="reporter construct (in vivo)"; Ontology_term="FBbt:00004878";
3R	REDfly	regulatory_region	12592550	12594286	.	.	.	ID="Ubx_ventral_imaginal_disc_enhancer"; Dbxref="Flybase:FBgn0003944", "PMID:8601485, "REDfly:160"; Evidence="reporter construct (in vivo)"; Ontology_term="FBbt:00001768","FBbt:00001780";
4	REDfly	regulatory_region	720154	721939	.	.	.	ID="ey_UE2.0"; Dbxref="Flybase:FBgn0005558", "PMID:14568101, "REDfly:282"; Evidence="reporter construct (in vivo)"; Ontology_term="FBbt:00005666","FBbt:00001971","FBbt:00005549";
4	REDfly	regulatory_region	1116239	1116601	.	.	.	ID="sv_SME"; Dbxref="Flybase:FBgn0005561", "PMID:11051549, "REDfly:500"; Evidence="reporter construct (in vivo)"; Ontology_term="FBbt:00004193","FBbt:00001768";
4	REDfly	regulatory_region	724220	724914	.	.	.	ID="ey_UE0.9"; Dbxref="Flybase:FBgn0005558", "PMID:14568101, "REDfly:281"; Evidence="reporter construct (in vivo)"; Ontology_term="FBbt:00005666","FBbt:00001067","FBbt:00001068","FBbt:00011929","FBbt:00005549";
4	REDfly	regulatory_region	730173	730453	.	.	.	ID="ey_280_bp"; Dbxref="Flybase:FBgn0005558", "PMID:9847251, "REDfly:285"; Evidence="reporter construct (in vivo)"; Ontology_term="FBbt:00001652";
X	REDfly	regulatory_region	8324430	8324513	.	.	.	ID="Cp36_PRR"; Dbxref="Flybase:FBgn0000359", "PMID:8355717, "REDfly:18"; Evidence="reporter construct (in vivo)"; Ontology_term="FBbt:00004904";
X	REDfly	regulatory_region	7100791	7101983	.	.	.	ID="cluster_at_7A_CE8005"; Dbxref="Flybase:", "PMID:15345045, "REDfly:215"; Evidence="reporter construct (in vivo)"; Ontology_term="FBbt:00005304";
X	REDfly	regulatory_region	7375461	7376129	.	.	.	ID="ct_wingmargin_Guss"; Dbxref="Flybase:FBgn0004198", "PMID:11303087, "REDfly:217"; Evidence="reporter construct (in vivo)"; Ontology_term="FBbt:00001778";
X	REDfly	regulatory_region	19926374	19927133	.	.	.	ID="CG9571_O-E"; Dbxref="Flybase:FBgn0031086", "PMID:15793007, "REDfly:14"; Evidence="reporter construct (in vivo)"; Ontology_term="FBbt:00005304";
X	REDfly	regulatory_region	8323349	8324136	.	.	.	ID="Cp36_DRR"; Dbxref="Flybase:FBgn0000359", "PMID:2109695, "REDfly:17"; Evidence="reporter construct (in vivo)"; Ontology_term="FBbt:00004904";
X	REDfly	regulatory_region	379807	380140	.	.	.	ID="elav_construct_L"; Dbxref="Flybase:FBgn0000570", "PMID:8207445, "REDfly:255"; Evidence="reporter construct (in vivo)"; Ontology_term="FBbt:00001060","FBbt:00005662","FBbt:00001056","FBbt:00001055","FBbt:00001446","FBbt:00001082","FBbt:00005106";
X	REDfly	regulatory_region	9897751	9897853	.	.	.	ID="Yp1_oe2"; Dbxref="Flybase:FBgn0004045", "PMID:2113880, "REDfly:165"; Evidence="reporter construct (in vivo)"; Ontology_term="FBbt:00004905","FBbt:00005402";
X	REDfly	regulatory_region	9897990	9898139	.	.	.	ID="Yp1_oe1-5prime"; Dbxref="Flybase:FBgn0004045", "PMID:2113880, "REDfly:164"; Evidence="reporter construct (in vivo)"; Ontology_term="FBbt:00004905","FBbt:00004907";
X	REDfly	regulatory_region	2653721	2654491	.	.	.	ID="w_H-del-BgRVdel-W"; Dbxref="Flybase:FBgn0003996", "PMID:3004963, "REDfly:529"; Evidence="reporter construct (in vivo)"; Ontology_term="FBbt:00004508","FBbt:00004928";
X	REDfly	regulatory_region	9898749	9898875	.	.	.	ID="Yp1_fat_body_enhancer"; Dbxref="Flybase:FBgn0004045", "PMID:2423251, "REDfly:166"; Evidence="reporter construct (in vivo)"; Ontology_term="FBbt:00003209";
X	REDfly	regulatory_region	4231703	4233190	.	.	.	ID="bi_pomb33"; Dbxref="Flybase:FBgn0000179", "PMID:11080162, "REDfly:202"; Evidence="reporter construct (in vivo)"; Ontology_term="FBbt:00001778";
X	REDfly	regulatory_region	7142169	7142667	.	.	.	ID="brk_neurogenic_ectoderm"; Dbxref="Flybase:FBgn0024250", "PMID:15128669, "REDfly:205"; Evidence="reporter construct (in vivo)"; Ontology_term="FBbt:00000113","FBbt:00005416","FBbt:00005554";
X	REDfly	regulatory_region	9535642	9536715	.	.	.	ID="btd_Ss-Bg"; Dbxref="Flybase:FBgn0000233", "PMID:8562425, "REDfly:206"; Evidence="reporter construct (in vivo)"; Ontology_term="FBbt:00005304";
X	REDfly	regulatory_region	20492297	20493637	.	.	.	ID="run_stripe_5"; Dbxref="Flybase:FBgn0003300", "PMID:8660878, "REDfly:430"; Evidence="reporter construct (in vivo)"; Ontology_term="FBbt:00005304";
X	REDfly	regulatory_region	20490687	20492298	.	.	.	ID="run_stripe1+7"; Dbxref="Flybase:FBgn0003300", "PMID:8660878, "REDfly:428"; Evidence="reporter construct (in vivo)"; Ontology_term="FBbt:00005304";
X	REDfly	regulatory_region	20488930	20490687	.	.	.	ID="run_neural_15GG"; Dbxref="Flybase:FBgn0003300", "PMID:8660878, "REDfly:426"; Evidence="reporter construct (in vivo)"; Ontology_term="FBbt:00001082";
X	REDfly	regulatory_region	20498986	20500025	.	.	.	ID="run_neural_6GB"; Dbxref="Flybase:FBgn0003300", "PMID:8660878, "REDfly:427"; Evidence="reporter construct (in vivo)"; Ontology_term="FBbt:00001082";
X	REDfly	regulatory_region	251932	252692	.	.	.	ID="sc_L3/TSM"; Dbxref="Flybase:FBgn0004170", "PMID:7649474, "REDfly:458"; Evidence="reporter construct (in vivo)"; Ontology_term="FBbt:00001778","FBbt:00004356","FBbt:00004352","FBbt:00004338","FBbt:00004339";
X	REDfly	regulatory_region	291926	293131	.	.	.	ID="sc_GSR/dR/dTG"; Dbxref="Flybase:FBgn0004170", "PMID:7649474, "REDfly:457"; Evidence="reporter construct (in vivo)"; Ontology_term="FBbt:00001778","FBbt:00004352","FBbt:00004347","FBbt:00004730";
X	REDfly	regulatory_region	442566	443844	.	.	.	ID="vnd_A"; Dbxref="Flybase:FBgn0003986", "PMID:11752402, "REDfly:525"; Evidence="reporter construct (in vitro)"; Ontology_term="FBbt:00001332","FBbt:00001082";
X	REDfly	regulatory_region	449527	449875	.	.	.	ID="vnd_348"; Dbxref="Flybase:FBgn0003986", "PMID:15128669, "REDfly:524"; Evidence="reporter construct (in vivo)"; Ontology_term="FBbt:00000113","FBbt:00005416","FBbt:00005554";
X	REDfly	regulatory_region	17949689	17950561	.	.	.	ID="wupA_IRE-0.89"; Dbxref="Flybase:FBgn0004028", "PMID:14718563, "REDfly:535"; Evidence="reporter construct (in vivo)"; Ontology_term="FBbt:00003259","FBbt:00003525","FBbt:00003379","FBbt:00005647","FBbt:00005649","FBbt:00005653","FBbt:00005648","FBbt:00005650","FBbt:00005654","FBbt:00003404","FBbt:00005086";
X	REDfly	regulatory_region	210609	211475	.	.	.	ID="y_wing"; Dbxref="Flybase:FBgn0004034", "PMID:15690032, "REDfly:536"; Evidence="reporter construct (in vivo)"; Ontology_term="FBbt:00004729";
X	REDfly	regulatory_region	15458634	15459026	.	.	.	ID="sog_broad_lateral_neurogenic_ectoderm"; Dbxref="Flybase:FBgn0003463", "PMID:15128669, "REDfly:488"; Evidence="reporter construct (in vivo)"; Ontology_term="FBbt:00000113","FBbt:00005416","FBbt:00005554";
X	REDfly	regulatory_region	2286739	2287837	.	.	.	ID="gt_CE8001"; Dbxref="Flybase:FBgn0001150", "PMID:15345045, "REDfly:317"; Evidence="reporter construct (in vivo)"; Ontology_term="FBbt:00005304";
X	REDfly	regulatory_region	2290097	2290901	.	.	.	ID="gt_gt1"; Dbxref="Flybase:FBgn0001150", "PMID:15793007, "REDfly:318"; Evidence="reporter construct (in vivo)"; Ontology_term="FBbt:00005304";
X	REDfly	regulatory_region	2294438	2295651	.	.	.	ID="gt_gt23"; Dbxref="Flybase:FBgn0001150", "PMID:15793007, "REDfly:319"; Evidence="reporter construct (in vivo)"; Ontology_term="FBbt:00005304";
X	REDfly	regulatory_region	3105688	3105983	.	.	.	ID="Sgs4_enhancer"; Dbxref="Flybase:FBgn0003374", "PMID:3142764, "REDfly:134"; Evidence="reporter construct (in vivo)"; Ontology_term="FBbt:00005620";
X	REDfly	regulatory_region	2285170	2286409	.	.	.	ID="gt_-1_construct"; Dbxref="Flybase:FBgn0001150", "PMID:15340490, "REDfly:314"; Evidence="reporter construct (in vivo)"; Ontology_term="FBbt:00005304";
X	REDfly	regulatory_region	9132404	9132655	.	.	.	ID="lz_LMEE"; Dbxref="Flybase:FBgn0002576", "PMID:14597205, "REDfly:361"; Evidence="reporter construct (in vivo)"; Ontology_term="FBbt:00001768";
X	REDfly	regulatory_region	10924641	10925117	.	.	.	ID="sev_minimal_enhancer"; Dbxref="Flybase:FBgn0003366", "PMID:1907377, "REDfly:464"; Evidence="reporter construct (in vivo)"; Ontology_term="FBbt:00001768","FBbt:00004229","FBbt:00004217","FBbt:00004219","FBbt:00004225";
X	REDfly	regulatory_region	2541172	2541243	.	.	.	ID="per_-563/-494/hs/lacZ"; Dbxref="Flybase:FBgn0003068", "PMID:9199302, "REDfly:389"; Evidence="reporter construct (in vivo)";
X	REDfly	regulatory_region	8499876	8500063	.	.	.	ID="oc_otd-186"; Dbxref="Flybase:FBgn0004102", "PMID:9753673, "REDfly:371"; Evidence="reporter construct (in vivo)"; Ontology_term="FBbt:00005304";
X	REDfly	regulatory_region	8488284	8490117	.	.	.	ID="oc_+7_construct"; Dbxref="Flybase:FBgn0004102", "PMID:15340490, "REDfly:374"; Evidence="reporter construct (in vivo)"; Ontology_term="FBbt:00005304";
X	REDfly	regulatory_region	8334617	8335160	.	.	.	ID="otu_otu:lacZ"; Dbxref="Flybase:FBgn0003023", "PMID:11290304, "REDfly:380"; Evidence="reporter construct (in vivo)"; Ontology_term="FBbt:00004894","FBbt:00004893","FBbt:00004865";
X	REDfly	regulatory_region	4909431	4909700	.	.	.	ID="ovo_lacZdel-ap-del-6"; Dbxref="Flybase:FBgn0003028", "PMID:15371353, "REDfly:381"; Evidence="reporter construct (in vivo)"; Ontology_term="FBbt:00004894","FBbt:00004893","FBbt:00004865";
