# Supplementary material for: Large-scale analysis of transcriptional cis-regulatory modules reveals both common features and distinct subclasses
Source: Genome Biol. 2007 Jun 5;8(6):R101. doi: 10.1186/gb-2007-8-6-r101 (PMC2394749; doi:10.1186/gb-2007-8-6-r101)
Supplement: Additional data file 4 — Overlap of REDfly CRMs with ultra-conserved sequences. [file gb-2007-8-6-r101-S4.txt]

ADF 4, Li et al.
Note: sequence coordinates are genome release 4. UCE=ultraconserved element, data from Glazov et al. 2005
UCE	chr	start	end	UCE_len	CRM	chr	start	end	CRM_len	overlap	%_of_UCE	%_of_CRM
chr3R.6616	3R	26682298	26682355	58	tll_O-E	chr3R	26681311	26682298	988	1	1.72%	0.10%
chr3L.3430	3L	15005987	15006040	54	ind_moduleC+	chr3L	15005234	15005994	761	8	14.81%	1.05%
chr3L.4477	3L	20640457	20640530	74	kni_L2_enhancer	chr3L	20640521	20641881	1361	10	13.51%	0.73%
chr2L.2213	2L	11398956	11399038	83	salm_IRU	chr2L	11399024	11399923	900	15	18.07%	1.67%
chr2L.546	2L	2481927	2481985	59	dpp_construct10	chr2L	2481155	2481964	810	38	64.41%	4.69%
chr2R.2457	2R	16451572	16451630	59	Act57B_-539/+2	chr2R	16451016	16451611	596	40	67.80%	6.71%
chr2R.489	2R	5499505	5499571	67	eve_RP_eve	chr2R	5498988	5499546	559	42	62.69%	7.51%
chr2R.1819	2R	13806342	13806391	50	cluster_at_55C_CE8016	chr2R	13805197	13806720	1524	50	100.00%	3.28%
chr2R.1877	2R	14186704	14186753	50	edl_PE	chr2R	14186167	14187548	1382	50	100.00%	3.62%
chr3L.3357	3L	14681400	14681449	50	cluster_at_70F_CE8020	chr3L	14681373	14682838	1466	50	100.00%	3.41%
chr2L.2206	2L	11388605	11388655	51	salm_SE	chr2L	11387167	11388914	1748	51	100.00%	2.92%
chr2L.2205	2L	11388402	11388452	51	salm_SE	chr2L	11387167	11388914	1748	51	100.00%	2.92%
chr3R.774	3R	4100139	4100189	51	ato_RE	chr3R	4099896	4100264	369	51	100.00%	13.82%
chr3L.3427	3L	14937414	14937464	51	Brd_A	chr3L	14937053	14937585	533	51	100.00%	9.57%
chr2R.2849	2R	18553860	18553910	51	twi_dl_mel	chr2R	18552504	18553919	1416	51	100.00%	3.60%
chr2L.2244	2L	11455941	11455992	52	salm_sal272P/P	chr2L	11455878	11456154	277	52	100.00%	18.77%
chr3R.5942	3R	24412987	24413038	52	fkh_-2_construct	chr3R	24411718	24413426	1709	52	100.00%	3.04%
chr2L.2243	2L	11454763	11454815	53	salm_wingpouch_Guss	chr2L	11454486	11454814	329	52	98.11%	15.81%
chr2R.487	2R	5498385	5498436	52	eve_stripe1	chr2R	5497747	5498548	802	52	100.00%	6.48%
chr2L.2204	2L	11388098	11388150	53	salm_SE	chr2L	11387167	11388914	1748	53	100.00%	3.03%
chr2R.2430	2R	16406540	16406593	54	otp_P	chr2R	16406100	16406610	511	54	100.00%	10.57%
chr2R.2432	2R	16406849	16406902	54	otp_C	chr2R	16406610	16407051	442	54	100.00%	12.22%
chr2L.765	2L	3608975	3609028	54	odd_CE8010	chr2L	3608834	3610207	1374	54	100.00%	3.93%
chr3R.4333	3R	18961338	18961391	54	hh_photoreceptor	chr3R	18960438	18961852	1415	54	100.00%	3.82%
chr3R.1524	3R	7189826	7189880	55	pros_eye_enhancer	chr3R	7188932	7190152	1221	55	100.00%	4.50%
chr2L.2404	2L	12081577	12081631	55	prd_O-E	chr2L	12080487	12081888	1402	55	100.00%	3.92%
chr2L.2568	2L	12675551	12675605	55	pdm2_CE8012	chr2L	12674734	12676045	1312	55	100.00%	4.19%
chr2L.766	2L	3609512	3609567	56	odd_CE8010	chr2L	3608834	3610207	1374	56	100.00%	4.08%
chr3L.4473	3L	20631176	20631244	69	kni_64	chr3L	20631189	20631256	68	56	81.16%	82.35%
chr3R.5174	3R	22997169	22997224	56	Ser_minimal_wing_enhancer	chr3R	22997004	22997816	813	56	100.00%	6.89%
chr3R.4863	3R	21832377	21832432	56	HLHmbeta_enhancer	chr3R	21831717	21832595	879	56	100.00%	6.37%
chrX.611	X	4232453	4232508	56	bi_pomb33	chrX	4231703	4233190	1488	56	100.00%	3.76%
chr3L.1842	3L	8644975	8645030	56	h_stripe1	chr3L	8644871	8645747	877	56	100.00%	6.39%
chr2L.2403	2L	12081379	12081434	56	prd_O-E	chr2L	12080487	12081888	1402	56	100.00%	3.99%
chr3R.381	3R	2562803	2562858	56	pb_0.8+pbZR	chr3R	2562130	2562973	844	56	100.00%	6.64%
chr3R.441	3R	2694160	2694215	56	ftz_ftzDE	chr3R	2693514	2694767	1254	56	100.00%	4.47%
chr3R.5182	3R	23012739	23012795	57	Ser_V-1.9	chr3R	23011596	23013611	2016	57	100.00%	2.83%
chr2L.2197	2L	11381493	11381549	57	salm_ZA	chr2L	11380629	11381686	1058	57	100.00%	5.39%
chr2R.3162	2R	20561078	20561134	57	gsb-n_gsbnE	chr2R	20561006	20562992	1987	57	100.00%	2.87%
chr3R.2932	3R	12511814	12511870	57	Ubx_abx1.7	chr3R	12510679	12512480	1802	57	100.00%	3.16%
chr3R.5146	3R	22622223	22622279	57	Tl_600Rd	chr3R	22622121	22622722	602	57	100.00%	9.47%
chr3R.2930	3R	12511357	12511414	58	Ubx_abx1.7	chr3R	12510679	12512480	1802	58	100.00%	3.22%
chr3L.1843	3L	8645194	8645251	58	h_stripe1	chr3L	8644871	8645747	877	58	100.00%	6.61%
chr3R.374	3R	2507569	2507627	59	lab_lab550	chr3R	2507118	2507664	547	59	100.00%	10.79%
chr2R.3030	2R	19816630	19816688	59	betaTub60D_beta3-14/vm1	chr2R	19816619	19817143	525	59	100.00%	11.24%
chr2L.1555	2L	7303081	7303139	59	wg_del-wg	chr2L	7302330	7303350	1021	59	100.00%	5.78%
chr3R.773	3R	4100027	4100085	59	ato_RE	chr3R	4099896	4100264	369	59	100.00%	15.99%
chr3R.5183	3R	23013521	23013579	59	Ser_V-1.9	chr3R	23011596	23013611	2016	59	100.00%	2.93%
chrX.1148	X	7101641	7101699	59	cluster_at_7A_CE8005	chrX	7100791	7101983	1193	59	100.00%	4.95%
chr2R.2431	2R	16406719	16406778	60	otp_C	chr2R	16406610	16407051	442	60	100.00%	13.57%
chr3R.3003	3R	12643396	12643455	60	abd-A_PRE_iab-2	chr3R	12643148	12643682	535	60	100.00%	11.21%
chr3R.4862	3R	21832234	21832293	60	HLHmbeta_enhancer	chr3R	21831717	21832595	879	60	100.00%	6.83%
chr3R.5945	3R	24419195	24419255	61	fkh_frag1-506	chr3R	24419138	24419645	508	61	100.00%	12.01%
chr3R.2768	3R	11817830	11817890	61	srp_A7.1EB	chr3R	11817731	11818200	470	61	100.00%	12.98%
chr2R.1410	2R	11353703	11353763	61	Poxn_6	chr2R	11352911	11354165	1255	61	100.00%	4.86%
chr2L.2214	2L	11399445	11399506	62	salm_IRU	chr2L	11399024	11399923	900	62	100.00%	6.89%
chr2L.2185	2L	11362925	11362986	62	salm_EME	chr2L	11362099	11363392	1294	62	100.00%	4.79%
chr3R.6183	3R	25088894	25088955	62	stg_HZ-BEa1.2	chr3R	25088622	25089791	1170	62	100.00%	5.30%
chr2R.1409	2R	11353287	11353348	62	Poxn_6	chr2R	11352911	11354165	1255	62	100.00%	4.94%
chr3R.4861	3R	21832069	21832131	63	HLHmbeta_enhancer	chr3R	21831717	21832595	879	63	100.00%	7.17%
chr2L.2186	2L	11363294	11363357	64	salm_EME	chr2L	11362099	11363392	1294	64	100.00%	4.95%
chr2L.539	2L	2470789	2470853	65	dpp_BS1.1	chr2L	2469788	2471526	1739	65	100.00%	3.74%
chr3R.2979	3R	12589447	12589512	66	Ubx_PRE_polycomb_response_element	chr3R	12589360	12590916	1557	66	100.00%	4.24%
chr3R.5147	3R	22622570	22622635	66	Tl_600Rd	chr3R	22622121	22622722	602	66	100.00%	10.96%
chr3R.396	3R	2612223	2612288	66	Dfd_EAE-C	chr3R	2611720	2612291	572	66	100.00%	11.54%
chr2R.486	2R	5496039	5496108	70	eve_stripe4_6	chr2R	5495711	5496511	801	70	100.00%	8.74%
chrX.1756	X	9535873	9535943	71	btd_Ss-Bg	chrX	9535642	9536715	1074	71	100.00%	6.61%
chr2L.767	2L	3610622	3610692	71	odd_-5_construct	chr2L	3610419	3611803	1385	71	100.00%	5.13%
chr2L.545	2L	2481728	2481799	72	dpp_construct10	chr2L	2481155	2481964	810	72	100.00%	8.89%
chr2L.2570	2L	12680168	12680239	72	pdm2_+1_construct	chr2L	12678897	12680520	1624	72	100.00%	4.43%
chr3R.6615	3R	26682187	26682259	73	tll_O-E	chr3R	26681311	26682298	988	73	100.00%	7.39%
chr2R.3109	2R	20309635	20309707	73	Dll_215	chr2R	20309454	20310383	930	73	100.00%	7.85%
chrX.1149	X	7101880	7101954	75	cluster_at_7A_CE8005	chrX	7100791	7101983	1193	75	100.00%	6.29%
chr2R.2	2R	1217536	1217611	76	ap_ApME680	chr2R	1216942	1217622	681	76	100.00%	11.16%
chrX.3420	X	20490899	20490974	76	run_stripe1+7	chrX	20490687	20492298	1612	76	100.00%	4.71%
chr2R.488	2R	5499277	5499353	77	eve_RP_eve	chr2R	5498988	5499546	559	77	100.00%	13.77%
chr3R.2931	3R	12511506	12511584	79	Ubx_abx1.7	chr3R	12510679	12512480	1802	79	100.00%	4.38%
chr3R.2311	3R	9723828	9723908	81	ems_ARFE	chr3R	9723514	9724758	1245	81	100.00%	6.51%
chr3R.395	3R	2611953	2612034	82	Dfd_EAE-C	chr3R	2611720	2612291	572	82	100.00%	14.34%
chr2R.1199	2R	10327242	10327323	82	kn_701-1835	chr2R	10326759	10327894	1136	82	100.00%	7.22%
chr3R.2996	3R	12637482	12637568	87	abd-A_iab-2(1.7)	chr3R	12636229	12637974	1746	87	100.00%	4.98%
chr3R.4880	3R	21862046	21862136	91	E(spl)_m8_dl_mel	chr3R	21861312	21862672	1361	91	100.00%	6.69%
chr3R.4864	3R	21832479	21832572	94	HLHmbeta_enhancer	chr3R	21831717	21832595	879	94	100.00%	10.69%
chr2L.2184	2L	11362739	11362833	95	salm_EME	chr2L	11362099	11363392	1294	95	100.00%	7.34%
chr3R.4881	3R	21865694	21865790	97	E(spl)_PNC	chr3R	21864776	21865879	1104	97	100.00%	8.79%
chr3R.5181	3R	23011719	23011835	117	Ser_V-1.9	chr3R	23011596	23013611	2016	117	100.00%	5.80%
chrX.249	X	2294718	2294843	126	gt_gt23	chrX	2294438	2295651	1214	126	100.00%	10.38%
